# Supplementary material for: Preliminary Psychometric Evaluation of Novel Measures of Therapist Practice Related to LGBTQ+ Clients
Source: Healthcare (Basel). 2024 Jan 3;12(1):110. doi: 10.3390/healthcare12010110 (PMC10779343; doi:10.3390/healthcare12010110)
Supplement: Supplementary file 1 [file healthcare-12-00110-s001.zip]

Archive with 1 entries (1 files):
- healthcare-2741646-supplementary.pdf
